# Supplementary material for: Silver Decorated βTCP-Poly(3hydroxybutyrate) Scaffolds for Bone Tissue Engineering
Source: Materials (Basel). 2021 Jul 28;14(15):4227. doi: 10.3390/ma14154227 (PMC8346965; doi:10.3390/ma14154227)
Supplement: Supplementary file 1 [file materials-14-04227-s001.zip]

Archive with 1 entries (1 files):
- materials-1293158-supplementary.pdf
